# Supplementary material for: Meta-analysis of differentially expressed genes in osteosarcoma based on gene expression data
Source: BMC Med Genet. 2014 Jul 14;15:80. doi: 10.1186/1471-2350-15-80 (PMC4109777; doi:10.1186/1471-2350-15-80)
Supplement: Additional file 2 — A list of all DEGs in our meta-analysis. [file 1471-2350-15-80-S2.xlsx]

## Sheet: Up-regulated genes
GENE ID	SYMBOL	FDR	CASE	CONTROL	FOLD CHANGE
1363	CPE	5.08e-15	1.877	-0.070116	3.856
23462	HEY1	6.72e-15	1.3014	-0.13677	2.7097
5538	PPT1	8.34e-15	2.4908	1.0226	2.7668
58155	PTBP2	2.19e-12	0.75329	-0.035601	1.7278
81035	COLEC12	3.87e-12	1.0762	0.3023	1.7098
54504	CPVL	4.9e-12	1.0522	-0.24651	2.4601
53826	FXYD6	2.4e-11	1.1893	-0.065398	2.3862
54453	RIN2	5.85e-11	1.2301	0.48904	1.6714
80135	RPF1	5.94e-11	1.0667	0.22763	1.7889
1942	EFNA1	1.23e-10	0.90013	-0.063382	1.9501
22856	CHSY1	1.75e-10	1.6035	0.54779	2.0787
6696	SPP1	2.39e-10	3.091	0.44326	6.267
2	A2M	2.76e-10	1.9487	0.19011	3.3837
7203	CCT3	4.38e-10	1.6805	0.75493	1.8995
8836	GGH	5.06e-10	1.2134	0.29412	1.8911
51727	CMPK1	1.37e-09	1.3652	0.69716	1.5889
5789	PTPRD	1.58e-09	0.07475	-0.54101	1.5324
3321	IGSF3	2.42e-09	0.54681	-0.1362	1.6055
4147	MATN2	2.47e-09	1.0637	0.054912	2.0122
2697	GJA1	2.67e-09	2.8641	0.89285	3.921
259266	ASPM	3.83e-09	1.0368	0.12539	1.8809
22889	KIAA0907	4.07e-09	1.0389	0.4853	1.4677
29899	GPSM2	6.01e-09	0.94516	0.16478	1.7176
2261	FGFR3	1.02e-08	0.62741	-0.25319	1.8411
157567	ANKRD46	1.1e-08	0.81455	0.16752	1.5659
4318	MMP9	1.35e-08	3.0791	0.49287	6.0052
10763	NES	1.36e-08	1.2499	0.14384	2.1526
9403	2014-09-15	1.49e-08	2.1443	1.2015	1.9223
5411	PNN	1.51e-08	1.2147	0.52203	1.6163
7514	XPO1	2.16e-08	1.7133	1.0765	1.5549
22846	VASH1	2.19e-08	0.7228	0.053533	1.5903
55326	AGPAT5	2.25e-08	0.73324	-0.058117	1.7307
1164	CKS2	2.3e-08	1.6831	0.55693	2.1828
54433	GAR1	2.79e-08	0.91533	0.21436	1.6256
51053	GMNN	2.83e-08	0.53312	-0.23361	1.7014
55092	TMEM51	3.26e-08	0.87084	-0.075859	1.9275
28985	MCTS1	4.05e-08	0.75904	0.016329	1.6733
57801	HES4	4.11e-08	2.2397	0.84184	2.6351
4322	MMP13	4.37e-08	1.3772	-0.26566	3.1229
2212	FCGR2A	4.83e-08	0.036765	-0.55982	1.5121
22823	MTF2	4.84e-08	0.30361	-0.21813	1.4357
80310	PDGFD	5.78e-08	0.70886	-0.12458	1.7819
7336	UBE2V2	8.05e-08	1.3211	0.60543	1.6423
11073	TOPBP1	8.78e-08	0.86099	0.30035	1.4749
51191	HERC5	1.15e-07	1.118	-0.04553	2.24
6185	RPN2	1.33e-07	2.188	1.3447	1.7942
3945	LDHB	1.59e-07	2.4151	1.3398	2.1072
51176	LEF1	1.69e-07	0.61176	-0.28181	1.8578
10234	LRRC17	1.77e-07	0.60411	-0.096807	1.6255
55656	INTS8	1.81e-07	0.77895	0.077577	1.626
5475	PPEF1	2.01e-07	0.18181	-0.5083	1.6134
54477	PLEKHA5	2.02e-07	1.1518	0.33461	1.7619
1525	CXADR	2.12e-07	0.41276	-0.40169	1.7586
65055	REEP1	2.18e-07	0.45444	-0.28013	1.6639
10213	PSMD14	2.24e-07	1.7	1.0281	1.5932
10285	SMNDC1	2.44e-07	0.587	-0.021178	1.5243
1466	CSRP2	2.44e-07	1.6118	0.6131	1.9982
116337	PANX3	2.81e-07	1.3162	-0.55616	3.6613
57568	SIPA1L2	4.06e-07	0.54774	-0.11905	1.5875
23517	SKIV2L2	4.25e-07	1.0029	0.48456	1.4323
55156	ARMC1	4.38e-07	0.65345	0.057547	1.5114
6491	STIL	4.42e-07	0.67758	-0.0020403	1.6017
29887	SNX10	4.51e-07	0.77133	-0.24116	2.0174
9332	CD163	4.81e-07	0.56524	-0.3776	1.9223
9935	MAFB	4.93e-07	2.0639	0.92748	2.1983
4925	NUCB2	6.25e-07	1.1449	0.35895	1.7242
8723	SNX4	6.7e-07	0.84143	0.23962	1.5176
92140	MTDH	7.83e-07	1.2771	0.63957	1.5557
55353	LAPTM4B	7.92e-07	3.0035	1.9711	2.0454
65109	UPF3B	8.2e-07	0.8921	0.34426	1.4619
3381	IBSP	8.59e-07	1.4876	-0.011281	2.8263
54969	C4orf27	8.8e-07	1.1309	0.45023	1.6029
121340	SP7	9.37e-07	1.213	-0.18868	2.6422
4208	MEF2C	1e-06	0.97009	0.1477	1.7683
283248	RCOR2	1.03e-06	1.0324	-0.25646	2.4434
9375	TM9SF2	1.03e-06	1.846	1.1108	1.6646
6129	RPL7	1.07e-06	1.4463	0.62841	1.7628
650	BMP2	1.08e-06	0.5517	-0.13499	1.6096
167227	DCP2	1.2e-06	1.1015	0.56608	1.4493
1105	CHD1	1.22e-06	0.43277	-0.097282	1.444
147495	APCDD1	1.23e-06	1.0305	-0.2482	2.4261
7805	LAPTM5	1.31e-06	1.6879	0.47136	2.3238
25940	FAM98A	1.36e-06	1.0842	0.33554	1.6802
908	CCT6A	1.36e-06	1.1223	0.52789	1.5099
4085	MAD2L1	1.37e-06	0.98647	0.20542	1.7184
3428	IFI16	1.51e-06	1.0726	0.33004	1.6731
29978	UBQLN2	1.97e-06	1.1198	0.47907	1.5591
4920	ROR2	2.22e-06	0.46212	-0.27119	1.6625
7043	TGFB3	2.41e-06	1.2438	0.35719	1.8488
51478	HSD17B7	2.46e-06	1.866	0.74122	2.1807
10190	TXNDC9	2.55e-06	0.42983	-0.17624	1.5221
25903	OLFML2B	2.55e-06	2.1617	0.85485	2.474
1349	COX7B	2.56e-06	2.2037	1.1422	2.0871
4166	CHST6	2.58e-06	0.28129	-0.31609	1.513
29880	ALG5	2.74e-06	0.8584	0.23245	1.5432
51637	C14orf166	2.74e-06	2.0136	1.4256	1.5031
1436	CSF1R	2.85e-06	1.9658	0.41457	2.9307
131578	LRRC15	2.92e-06	1.0463	0.22297	1.7695
7305	TYROBP	3e-06	2.0183	0.25183	3.4023
6613	SUMO2	3.08e-06	1.7954	0.79893	1.9951
6039	RNASE6	3.09e-06	0.42872	-0.35942	1.7268
713	C1QB	3.24e-06	1.6184	0.09977	2.8653
5803	PTPRZ1	3.46e-06	0.14118	-0.74191	1.8443
65084	TMEM135	3.49e-06	0.2655	-0.30527	1.4853
4885	NPTX2	3.65e-06	1.06	-0.13377	2.2874
51747	LUC7L3	3.72e-06	0.80872	0.10857	1.6247
9535	GMFG	3.74e-06	0.7882	0.0064814	1.7192
10507	SEMA4D	3.86e-06	0.61533	-0.0066317	1.539
1075	CTSC	4.47e-06	0.89716	0.33088	1.4807
1124	CHN2	4.68e-06	0.074653	-0.45003	1.4386
7227	TRPS1	4.68e-06	0.30962	-0.24091	1.4646
10962	MLLT11	4.86e-06	2.1145	1.1902	1.8977
51338	MS4A4A	4.91e-06	-0.32959	-0.82656	1.4112
256281	NUDT14	5.21e-06	1.2774	0.5647	1.6388
60492	CCDC90B	6.04e-06	0.83909	0.09449	1.6755
28957	MRPS28	6.09e-06	0.88509	0.31925	1.4802
8520	HAT1	6.11e-06	0.40649	-0.1557	1.4765
3148	HMGB2	6.44e-06	1.3821	0.64626	1.6654
5931	RBBP7	6.45e-06	1.2241	0.56627	1.5777
26009	ZZZ3	7.16e-06	1.3621	0.83537	1.4407
401466	C8orf59	7.31e-06	1.8707	0.8938	1.9682
10728	PTGES3	7.76e-06	1.5113	0.60349	1.8762
84868	HAVCR2	8.23e-06	1.2768	-0.061246	2.5281
7525	YES1	8.69e-06	0.6514	-0.047903	1.6237
51203	NUSAP1	9.05e-06	1.5747	0.72339	1.8041
11320	MGAT4A	9.75e-06	-0.2273	-0.74534	1.432
3066	HDAC2	1e-05	1.7016	1.0013	1.6249
5111	PCNA	1e-05	0.62749	-0.030225	1.5776
57633	LRRN1	1.04e-05	0.16609	-0.43306	1.5148
64083	GOLPH3	1.04e-05	1.6111	1.0525	1.4728
714	C1QC	1.12e-05	1.84	0.027159	3.5134
27147	DENND2A	1.16e-05	0.56011	-0.21021	1.7056
3251	HPRT1	1.16e-05	1.288	0.75856	1.4434
9559	VPS26A	1.16e-05	1.1689	0.65553	1.4274
5764	PTN	1.21e-05	0.60033	-0.067856	1.5891
10561	IFI44	1.4e-05	1.4222	0.43524	1.9821
3181	HNRNPA2B1	1.42e-05	2.885	1.6511	2.352
4487	MSX1	1.46e-05	1.4466	0.64503	1.743
7398	USP1	1.57e-05	0.67064	0.048788	1.5389
64231	MS4A6A	1.79e-05	1.075	0.0033896	2.1018
65108	MARCKSL1	1.8e-05	2.0404	1.3715	1.5899
2483	FRG1	1.81e-05	0.80989	0.25074	1.4734
255631	COL24A1	1.84e-05	0.35655	-0.4614	1.7629
7272	TTK	1.84e-05	0.4264	-0.10212	1.4424
51668	HSPB11	1.88e-05	0.99502	-0.04085	2.0504
3122	HLA-DRA	2.1e-05	2.4357	0.71332	3.2999
2207	FCER1G	2.18e-05	1.4693	0.29256	2.2607
9627	SNCAIP	2.18e-05	0.69712	-0.0073099	1.6295
3109	HLA-DMB	2.24e-05	1.598	0.41656	2.268
25926	NOL11	2.27e-05	1.5974	1.012	1.5004
6275	S100A4	2.39e-05	3.2401	1.8564	2.6093
51290	ERGIC2	2.42e-05	0.39993	-0.10882	1.4228
10153	CEBPZ	2.6e-05	1.3658	0.60257	1.6973
221395	GPR116	2.64e-05	0.80878	-0.0059913	1.759
1290	COL5A2	2.73e-05	3.4823	2.3346	2.2156
90649	ZNF486	2.92e-05	3.3152	1.849	2.7629
10461	MERTK	2.95e-05	0.12773	-0.40625	1.4479
983	CDK1	2.96e-05	0.80031	0.20466	1.5112
2982	GUCY1A3	2.97e-05	0.52827	-0.08432	1.529
4172	MCM3	3.05e-05	1.3473	0.71016	1.5553
113130	CDCA5	3.14e-05	1.4638	0.6044	1.8142
205428	C3orf58	3.17e-05	0.63324	-0.023083	1.5761
26225	ARL5A	3.19e-05	1.4166	0.92183	1.4091
1665	DHX15	3.23e-05	1.6781	1.1078	1.4848
10457	GPNMB	3.3e-05	2.1021	1.2358	1.8231
11059	WWP1	3.3e-05	1.2346	0.4552	1.7165
11275	KLHL2	3.38e-05	0.28941	-0.2361	1.4394
1300	COL10A1	3.4e-05	0.71636	-0.36305	2.1132
4677	NARS	3.49e-05	1.9328	1.2583	1.596
9133	CCNB2	3.5e-05	1.6499	0.83676	1.757
79971	WLS	3.52e-05	1.3116	0.63548	1.5978
10459	MAD2L2	3.66e-05	2.5068	1.7486	1.6914
483	ATP1B3	3.73e-05	1.1227	0.50261	1.537
4038	LRP4	3.96e-05	0.44394	-0.12929	1.4879
220323	OAF	4e-05	1.9537	1.1583	1.7356
5687	PSMA6	4.09e-05	2.1239	1.2988	1.7715
2990	GUSB	4.13e-05	2.092	1.4697	1.5393
1909	EDNRA	4.45e-05	0.69513	0.019681	1.5971
9821	RB1CC1	4.49e-05	1.1807	0.62806	1.4668
27242	TNFRSF21	4.59e-05	1.4607	0.57734	1.8447
3838	KPNA2	4.75e-05	0.89485	0.10911	1.724
160335	TMTC2	4.87e-05	0.091258	-0.42135	1.4266
10403	NDC80	5.06e-05	0.32762	-0.34961	1.5991
23493	HEY2	5.06e-05	0.27362	-0.30869	1.4972
2690	GHR	5.14e-05	0.57982	-0.091935	1.593
25780	RASGRP3	5.2e-05	0.054572	-0.44226	1.4111
9355	LHX2	5.53e-05	0.035562	-0.57084	1.5225
201562	PTPLB	5.74e-05	1.1128	0.61964	1.4075
55818	KDM3A	5.74e-05	0.32735	-0.17545	1.417
51109	RDH11	6.33e-05	1.3286	0.75175	1.4916
10643	IGF2BP3	6.37e-05	0.3274	-0.38445	1.6379
10112	KIF20A	6.39e-05	1.2492	0.53737	1.6378
4958	OMD	6.45e-05	1.0112	-0.098731	2.1583
8575	PRKRA	6.47e-05	0.99524	0.41859	1.4914
7852	CXCR4	6.52e-05	0.49559	-0.057383	1.4671
3627	CXCL10	6.71e-05	0.62023	-0.22075	1.7913
7388	UQCRH	6.71e-05	1.3363	0.31017	2.0366
11013	TMSB15A	7.56e-05	1.5738	0.047209	2.8811
948	CD36	7.93e-05	0.38847	-0.30594	1.6182
51455	REV1	8.04e-05	0.68567	0.11987	1.4802
54	ACP5	8.12e-05	1.675	0.29779	2.5977
3006	HIST1H1C	8.34e-05	1.6081	0.70778	1.8665
8404	SPARCL1	8.35e-05	1.0285	0.061449	1.9548
249	ALPL	8.45e-05	2.9263	1.2535	3.1885
9349	RPL23	8.69e-05	1.9228	0.83891	2.1197
6118	RPA2	9.08e-05	1.3974	0.75498	1.5609
3310	HSPA6	9.15e-05	0.39018	-0.20577	1.5115
85409	NKD2	9.3e-05	0.60757	-0.2859	1.8576
58528	RRAGD	9.33e-05	0.87671	0.21313	1.584
1805	DPT	9.44e-05	0.82327	-0.034878	1.8127
9768	KIAA0101	9.45e-05	1.2361	0.52328	1.639
256691	MAMDC2	9.7e-05	0.9559	-0.019465	1.9661
25975	EGFL6	9.8e-05	0.038552	-0.6478	1.6092
22974	TPX2	9.82e-05	0.97828	0.48614	1.4065
10635	RAD51AP1	9.97e-05	0.44103	-0.15897	1.5157
27020	NPTN	0.00010148	1.5738	0.88134	1.6161
9044	BTAF1	0.00010195	0.45528	-0.041483	1.411
11309	SLCO2B1	0.00011357	0.60681	-0.09565	1.6273
3190	HNRNPK	0.00011443	1.9484	1.3672	1.4962
53339	BTBD1	0.00011443	1.1402	0.5534	1.5019
2239	GPC4	0.00012128	1.4557	0.79397	1.582
1345	COX6C	0.00012337	3.4114	2.57	1.7918
712	C1QA	0.00012578	1.4844	0.22493	2.3941
929	CD14	0.00013122	1.7127	0.51993	2.2859
11004	KIF2C	0.00014989	0.82593	0.2981	1.4418
116159	CYYR1	0.0001518	0.33471	-0.22901	1.4781
9955	HS3ST3A1	0.00015741	0.95991	0.14717	1.7565
6189	RPS3A	0.00016461	3.4286	2.4607	1.956
5685	PSMA4	0.0001647	1.651	1.12	1.445
7153	TOP2A	0.0001692	1.8139	0.97602	1.7874
5997	RGS2	0.00017027	1.194	0.12887	2.0924
6414	SEPP1	0.00017035	1.7878	0.79602	1.9887
5175	PECAM1	0.00017042	0.77079	0.17742	1.5088
23166	STAB1	0.00017314	1.0288	0.23449	1.7342
54674	LRRN3	0.00017909	0.39716	-0.097076	1.4086
256586	LYSMD2	0.00018158	0.88083	0.35823	1.4365
760	CA2	0.00018627	1.361	0.3395	2.03
114882	OSBPL8	0.00018887	0.51176	-0.043615	1.4696
991	CDC20	0.000195	2.2316	1.1274	2.1498
55303	GIMAP4	0.00020826	0.94273	-0.039273	1.9752
25878	MXRA5	0.00021794	2.3073	1.1091	2.2944
515	ATP5F1	0.00022134	2.3304	1.7835	1.461
85004	RERG	0.000228	0.08107	-0.48749	1.483
5757	PTMA	0.00024067	1.3536	0.51436	1.7891
1747	DLX3	0.0002539	0.52557	-0.20054	1.6542
4599	MX1	0.00026144	2.0365	0.887	2.2184
199	AIF1	0.00026222	0.58683	-0.023586	1.5267
5636	PRPSAP2	0.00026522	1.2432	0.7423	1.4151
167681	PRSS35	0.00027873	0.59206	-0.20196	1.7339
11065	UBE2C	0.00028092	0.83628	0.34784	1.4029
65997	RASL11B	0.00028307	0.35488	-0.15856	1.4275
9452	ITM2A	0.00028791	0.066889	-0.45338	1.4342
51258	MRPL51	0.0002893	2.4981	1.7286	1.7047
11326	VSIG4	0.00030655	0.47024	-0.081917	1.4663
27253	PCDH17	0.00030983	0.24612	-0.26409	1.4243
79693	YRDC	0.00032487	1.195	0.66361	1.4453
1306	COL15A1	0.00033132	0.76352	0.15947	1.52
2665	GDI2	0.00034145	2.1437	1.6059	1.4517
1003	CDH5	0.00034531	0.26398	-0.26792	1.4458
7941	PLA2G7	0.00035272	-0.0083505	-0.51922	1.4249
10175	CNIH1	0.000356	1.9959	1.3039	1.6156
397	ARHGDIB	0.00036071	2.4599	1.2202	2.3615
5358	PLS3	0.00036918	2.0187	1.5172	1.4157
3113	HLA-DPA1	0.00037554	1.9177	0.69584	2.3325
2195	FAT1	0.00037849	1.8148	1.1463	1.5894
1301	COL11A1	0.0003834	1.25	0.50506	1.6759
9055	PRC1	0.00038792	1.7936	1.0808	1.6389
3303	HSPA1A	0.00039842	1.8647	0.92612	1.9167
1152	CKB	0.00040928	2.0093	1.1372	1.8303
340348	TSPAN33	0.00041036	0.54474	0.018729	1.4399
9550	ATP6V1G1	0.00042686	2.2217	1.5787	1.5615
51001	MTERFD1	0.00042745	1.0815	0.58149	1.4142
9455	HOMER2	0.0004427	0.86737	0.30196	1.4798
9354	UBE4A	0.00044808	0.66871	0.1608	1.422
54933	RHBDL2	0.00045287	0.53246	-0.1951	1.6558
6675	UAP1	0.00045922	1.0091	0.49722	1.4259
57698	KIAA1598	0.00046619	0.60127	0.039464	1.4761
3150	HMGN1	0.00048357	2.9208	2.1671	1.6862
8819	SAP30	0.00050651	0.3486	-0.15184	1.4146
5984	RFC4	0.00050659	1.1713	0.66488	1.4205
50856	CLEC4A	0.00051569	0.057241	-0.43875	1.4103
81831	NETO2	0.00053124	0.63196	0.11124	1.4347
4023	LPL	0.00053556	0.42227	-0.11983	1.4561
5501	PPP1CC	0.0005491	2.6072	2.0624	1.4587
85236	HIST1H2BK	0.00056606	2.6276	1.8084	1.7644
51430	SUCO	0.00057356	0.2429	-0.35056	1.5089
4320	MMP11	0.00057435	0.71237	-0.04202	1.6869
481	ATP1B1	0.00058156	1.2789	0.74517	1.4476
10096	ACTR3	0.00058669	1.1846	0.51665	1.5888
1019	CDK4	0.00060659	2.3919	1.7439	1.5669
6629	SNRPB2	0.00061469	2.1005	1.6082	1.4067
2162	F13A1	0.0006381	0.47453	-0.11383	1.5035
1512	CTSH	0.00064802	0.72505	0.15675	1.4828
285	ANGPT2	0.00065451	0.22035	-0.39527	1.5322
1604	CD55	0.0006582	0.96328	0.38881	1.4891
3043	HBB	0.00068565	2.5694	0.96077	3.0497
23532	PRAME	0.00068703	0.23819	-0.32553	1.4781
84952	CGNL1	0.00071491	0.60415	0.035045	1.4836
140890	SREK1	0.0007234	0.68918	0.1709	1.4322
10657	KHDRBS1	0.00076563	1.2352	0.60425	1.5486
7450	VWF	0.00076727	1.3527	0.40428	1.9298
5705	PSMC5	0.00079448	2.2537	1.757	1.411
4105	MAGEA6	0.00084952	-0.20454	-0.69803	1.4078
701	BUB1B	0.00085033	0.55969	0.024299	1.4493
56034	PDGFC	0.00085253	1.0803	0.56452	1.4298
255743	NPNT	0.00087687	0.16059	-0.38792	1.4626
2350	FOLR2	0.0008985	0.73211	0.13333	1.5144
2956	MSH6	0.00090448	1.4087	0.71561	1.6168
84336	TMEM101	0.00091299	1.7111	1.1494	1.476
166012	CHST13	0.00091319	0.53489	-0.18993	1.6527
6627	SNRPA1	0.00093616	2.004	1.2553	1.6803
54829	ASPN	0.00097765	0.85942	-0.15668	2.0224
3936	LCP1	0.00098476	1.4346	0.52395	1.8799
64928	MRPL14	0.0010151	1.5274	0.7667	1.6943
972	CD74	0.0011217	1.8267	0.90786	1.8906
7846	TUBA1A	0.0011536	3.3355	2.1727	2.2389
6386	SDCBP	0.0012112	2.0279	1.5351	1.4071
8495	PPFIBP2	0.0012279	1.0044	0.41682	1.5028
83483	PLVAP	0.0012614	1.326	0.3843	1.9208
89846	FGD3	0.0012633	0.50812	-0.066901	1.4897
23136	EPB41L3	0.001268	0.91477	0.083826	1.7788
155038	GIMAP8	0.0012698	0.20409	-0.29244	1.4108
9978	RBX1	0.0012759	2.0353	1.4899	1.4594
2882	GPX7	0.0013255	1.5482	0.88644	1.582
3117	HLA-DQA1	0.0013288	0.96395	-0.028865	1.9901
341	APOC1	0.0013955	1.0905	0.36846	1.6495
6320	CLEC11A	0.0014479	1.7966	1.0136	1.7207
7324	UBE2E1	0.0014738	2.2153	1.6673	1.4621
27346	TMEM97	0.0014826	1.5637	0.93532	1.5459
4697	NDUFA4	0.001553	3.4342	2.6305	1.7456
55920	RCC2	0.001591	3.372	2.6959	1.5978
2706	GJB2	0.0016751	0.12892	-0.47376	1.5185
54460	MRPS21	0.001693	2.2139	1.7158	1.4124
9450	LY86	0.0017256	0.48607	-0.037303	1.4373
9056	SLC7A7	0.0017368	0.86652	0.33188	1.4486
1281	COL3A1	0.0017481	3.0759	2.0708	2.0071
56851	EMC7	0.0017679	1.9174	0.98521	1.9081
55872	PBK	0.0018236	0.69193	0.15124	1.4547
51060	TXNDC12	0.0018566	2.6732	2.1308	1.4563
3429	IFI27	0.0018938	1.5009	0.48975	2.0156
10914	PAPOLA	0.0019763	1.4129	0.84603	1.4813
3015	H2AFZ	0.0021078	3.7044	2.902	1.744
8460	TPST1	0.0021939	1.636	1.1203	1.4297
85415	RHPN2	0.0021967	0.48531	-0.059011	1.4583
8743	TNFSF10	0.0022212	0.2291	-0.33926	1.4828
677	ZFP36L1	0.0022309	0.68847	0.010674	1.5997
699	BUB1	0.0022929	0.31254	-0.19331	1.42
23314	SATB2	0.0023195	1.3909	0.65146	1.6695
58516	FAM60A	0.0023216	1.6306	0.99269	1.5561
8908	GYG2	0.0023376	0.51171	0.013358	1.4126
51514	DTL	0.00236	0.77519	0.26944	1.4199
1163	CKS1B	0.0023759	2.456	1.7736	1.6048
241	ALOX5AP	0.0024118	1.1072	0.3339	1.7092
23596	OPN3	0.0024541	0.55349	0.00149	1.4661
351	APP	0.0026075	1.2738	0.77345	1.4145
56943	ENY2	0.0026525	2.6093	2.0213	1.5032
79682	CENPU	0.0027167	0.55597	-0.014849	1.4854
7766	ZNF223	0.0028738	0.55858	-0.085909	1.5632
5591	PRKDC	0.0029371	1.1235	0.61925	1.4184
3059	HCLS1	0.0029494	1.0443	0.37826	1.5867
9547	CXCL14	0.0030164	0.72055	-0.015347	1.6654
1013	CDH15	0.0032541	1.0295	0.21048	1.7642
8533	COPS3	0.0034162	2.5514	1.819	1.6614
128346	C1orf162	0.0034253	1.0096	0.25394	1.6884
6355	CCL8	0.0034726	0.55602	-0.096379	1.5718
1833	EPYC	0.0036144	0.11969	-1.0023	2.1765
1063	CENPF	0.0036493	0.88432	0.38065	1.4178
64094	SMOC2	0.0036679	0.30218	-0.28909	1.5066
3188	HNRNPH2	0.0036975	0.41223	-0.16152	1.4884
1690	COCH	0.0037093	0.030669	-0.47629	1.4211
6434	TRA2B	0.003713	1.6236	0.90256	1.6483
56203	LMOD3	0.0037946	1.1268	0.36304	1.6979
57007	ACKR3	0.0038492	0.82233	0.040997	1.7187
221154	MICU2	0.0039741	1.172	0.66842	1.4178
11081	KERA	0.0040511	-0.048744	-0.77347	1.6526
9694	EMC2	0.0040834	0.46612	-0.071957	1.452
169044	COL22A1	0.0041934	0.62874	-0.12876	1.6906
55093	WDYHV1	0.0042311	0.71961	0.22041	1.4134
4256	MGP	0.0042566	2.3134	1.3054	2.0112
4060	LUM	0.0043101	3.4165	2.5194	1.8623
27257	LSM1	0.0044766	1.9817	1.0179	1.9504
51187	RSL24D1	0.0045285	2.0543	1.171	1.8447
805	CALM2	0.0047117	3.6291	3.0611	1.4825
7298	TYMS	0.0050848	1.6727	1.05	1.5397
761	CA3	0.0051379	0.26559	-0.37578	1.5598
2547	XRCC6	0.0051591	1.0688	0.56133	1.4216
6222	RPS18	0.0052945	4.2085	3.6311	1.4922
3326	HSP90AB1	0.0053275	3.5072	2.8967	1.5268
5157	PDGFRL	0.0053472	1.0273	0.36136	1.5866
9212	AURKB	0.005608	0.82074	0.2808	1.4539
256764	WDR72	0.0057887	-0.095282	-0.58275	1.402
4716	NDUFB10	0.0058122	1.9645	1.455	1.4236
3433	IFIT2	0.0064091	0.95492	0.46802	1.4014
54345	SOX18	0.00641	0.85333	0.044504	1.7518
10964	IFI44L	0.0067356	0.968	0.33138	1.5547
989	2014-09-07	0.0069129	0.64346	0.043608	1.5156
26508	HEYL	0.0069277	0.60874	0.025657	1.4981
3001	GZMA	0.0069337	0.1469	-0.35737	1.4184
348	APOE	0.0072972	1.8956	0.79432	2.1454
341405	ANKRD33	0.0073459	1.3399	0.7554	1.4995
79625	NDNF	0.0074244	1.0771	0.33364	1.6742
54890	ALKBH5	0.007587	3.8096	2.9842	1.7721
9584	RBM39	0.0087003	0.9799	0.40017	1.4946
6176	RPLP1	0.0087511	2.5395	1.5097	2.0417
51765	MST4	0.0087851	0.79161	0.20561	1.5011
4175	MCM6	0.0091404	0.89175	0.2312	1.5807
51118	UTP11L	0.0092906	0.53519	0.028684	1.4206
1280	COL2A1	0.0095239	0.22117	-0.32103	1.4562
64417	C5orf28	0.0096835	0.15377	-0.43098	1.4998
85477	SCIN	0.010012	0.26422	-0.26814	1.4463
829	CAPZA1	0.010046	0.50995	-0.0060982	1.43
25805	BAMBI	0.010047	2.16	1.4729	1.61
55752	2014-09-11	0.010305	1.1184	0.62907	1.4038
9839	ZEB2	0.010386	0.54889	-0.049194	1.5137
10261	IGSF6	0.010487	0.21061	-0.30731	1.4319
1513	CTSK	0.010951	2.8192	1.8591	1.9454
115908	CTHRC1	0.011291	2.9013	2.1378	1.6975
10099	TSPAN3	0.011874	2.0864	1.5593	1.441
684	BST2	0.012227	1.024	0.49859	1.4393
1786	DNMT1	0.012445	2.4024	1.8462	1.4704
6157	RPL27A	0.012828	1.6921	0.72282	1.9578
11031	RAB31	0.013155	2.9241	2.3847	1.4534
51100	SH3GLB1	0.013283	0.98042	0.46003	1.4343
23594	ORC6	0.013423	1.2663	0.4616	1.7468
10437	IFI30	0.01359	2.0734	1.4754	1.5137
113246	C12orf57	0.01363	3.2858	2.7757	1.4242
4173	MCM4	0.01398	1.275	0.76219	1.4268
54680	ZNHIT6	0.01415	1.0799	0.55771	1.4361
338773	TMEM119	0.014373	2.6879	1.7801	1.8762
28998	MRPL13	0.014859	1.5133	0.97902	1.4483
648	BMI1	0.014949	1.6074	1.0781	1.4432
567	B2M	0.015361	4.1058	3.6014	1.4186
28984	RGCC	0.015669	1.7749	0.86134	1.8837
55748	CNDP2	0.015708	2.6535	2.1326	1.4348
93081	TEX30	0.016115	1.0831	0.13621	1.9277
3123	HLA-DRB1	0.01675	1.0899	0.29515	1.7348
9232	PTTG1	0.017156	1.7626	1.2676	1.4093
23246	BOP1	0.018054	1.8594	1.2426	1.5335
2218	FKTN	0.018328	0.60923	0.049626	1.4739
1749	DLX5	0.018822	1.332	0.78664	1.4593
81542	TMX1	0.019154	2.0297	1.3957	1.5519
55082	ARGLU1	0.019393	2.0249	1.4212	1.5197
6232	RPS27	0.019638	4.3704	3.4755	1.8595
6788	STK3	0.019706	0.67118	0.017224	1.5735
6637	SNRPG	0.019763	3.3587	2.698	1.5808
55012	PPP2R3C	0.020558	1.0075	0.51	1.4117
3606	IL18	0.021496	2.4182	1.2805	2.2003
6636	SNRPF	0.021662	2.4249	1.8715	1.4675
9636	ISG15	0.021768	1.8462	1.0949	1.6832
3608	ILF2	0.022489	2.9154	2.3811	1.4482
11224	RPL35	0.022996	3.9254	3.3256	1.5155
51526	OSER1	0.023344	0.74353	0.2468	1.411
5745	PTH1R	0.023486	1.6913	0.80907	1.8433
10867	TSPAN9	0.023955	1.7853	1.196	1.5046
10542	LAMTOR5	0.024981	1.2793	0.78267	1.411
968	CD68	0.025742	1.5362	0.89941	1.5549
4069	LYZ	0.026045	0.98301	0.4113	1.4863
10236	HNRNPR	0.029256	2.3045	1.7769	1.4415
142679	DUSP19	0.033484	0.15257	-0.43958	1.5075
26577	PCOLCE2	0.034729	1.3249	0.79178	1.447
388677	NOTCH2NL	0.035003	0.36969	-0.14344	1.4271
8667	EIF3H	0.036532	2.8719	2.3074	1.4789
1917	EEF1A2	0.036622	0.4927	-0.19582	1.6116
6920	TCEA3	0.03776	1.9857	1.4387	1.4611
29789	OLA1	0.040502	0.71172	0.19821	1.4275
51012	SLMO2	0.041007	0.47556	-0.040213	1.4298
6234	RPS28	0.042044	3.0663	2.3895	1.5986
3108	HLA-DMA	0.043015	1.8617	1.3363	1.4394
54998	AURKAIP1	0.044719	1.5246	0.84016	1.6071
3903	LAIR1	0.045088	0.46115	-0.052314	1.4275
4666	NACA	0.045338	1.9098	1.3632	1.4606
399900	LOC399900	0.046249	0.53619	-0.31744	1.807

## Sheet: Down-regulated genes
GENE ID	SYMBOL	FDR	CASE	CONTROL	FOLD CHANGE
4883	NPR3	1.86e-48	-0.55765	0.67626	-2.352
25802	LMOD1	4.07e-32	-0.45463	0.20524	-1.5799
2621	GAS6	2.48e-31	0.50302	1.9325	-2.6934
5959	RDH5	4.19e-30	-0.049705	1.2035	-2.3838
316	AOX1	3.2e-28	-0.41334	0.71268	-2.1826
55679	LIMS2	9.23e-28	-0.14474	0.66246	-1.7498
4053	LTBP2	7.32e-27	0.16569	1.7756	-3.0523
5999	RGS4	8.33e-27	-0.15397	1.5487	-3.2551
8613	PPAP2B	2.18e-25	0.26914	1.6738	-2.6475
23529	CLCF1	6.47e-25	-0.10002	0.66357	-1.6977
84947	SERAC1	4.24e-24	-0.2512	0.42495	-1.5979
6387	CXCL12	3.98e-23	0.25824	2.0541	-3.4723
3487	IGFBP4	1.49e-22	1.5494	3.6822	-4.3858
7164	TPD52L1	1.58e-22	-0.11801	0.72629	-1.7954
683	BST1	2.83e-21	-0.45312	0.27455	-1.656
23612	PHLDA3	4.77e-21	0.21108	1.0606	-1.8019
10468	FST	1.83e-20	0.14251	1.3004	-2.2313
5054	SERPINE1	2.58e-20	0.26546	2.3386	-4.2079
55742	PARVA	2.96e-19	0.26849	1.0996	-1.7791
3953	LEPR	1.99e-18	-0.46732	0.17382	-1.5596
5806	PTX3	4.36e-18	0.15656	1.9404	-3.4433
1264	CNN1	9.25e-18	-0.45926	0.38599	-1.7966
85352	KIAA1644	1.17e-17	-0.26048	0.53686	-1.7379
5865	RAB3B	1.54e-17	-0.51372	0.14381	-1.5774
25890	ABI3BP	1.55e-17	-0.19204	1.3155	-2.8433
7145	TNS1	5.12e-17	-0.13452	0.62695	-1.6952
2202	EFEMP1	6.06e-17	-0.061283	1.2109	-2.4153
9638	FEZ1	1.94e-16	0.019768	0.62168	-1.5177
8309	ACOX2	1.98e-16	-0.12899	0.84597	-1.9656
6505	SLC1A1	2.55e-16	-0.4454	0.16123	-1.5227
6196	RPS6KA2	6.25e-16	-0.049123	0.55289	-1.5178
8660	IRS2	1.09e-15	0.0062586	0.93653	-1.9056
57104	PNPLA2	1.15e-15	0.12164	0.73836	-1.5334
132671	SPATA18	1.23e-15	-0.26436	0.57719	-1.792
8482	SEMA7A	1.49e-15	-0.33045	0.22612	-1.4708
1465	CSRP1	1.94e-15	1.7127	2.9498	-2.3572
26063	DECR2	3.92e-15	0.44713	1.2416	-1.7345
7052	TGM2	4.83e-15	0.023036	0.80062	-1.7143
2744	GLS	6.14e-15	0.50111	1.5964	-2.1366
8659	ALDH4A1	6.79e-15	-0.15525	0.43098	-1.5013
6609	SMPD1	7.01e-15	0.058075	0.60901	-1.465
6775	STAT4	7.2e-15	-0.14874	0.50593	-1.5743
85456	TNKS1BP1	8.17e-15	0.15402	0.8453	-1.6147
57574	2014-03-04	1.07e-14	-0.37263	0.4788	-1.8043
8076	MFAP5	1.08e-14	-0.093707	1.5998	-3.2344
3569	IL6	1.1e-14	-0.31676	1.2279	-2.9173
51200	CPA4	2.64e-14	-0.10974	1.2536	-2.5727
3036	HAS1	2.81e-14	-0.46334	0.14598	-1.5255
94274	PPP1R14A	4.26e-14	0.0048959	0.98808	-1.9768
10810	WASF3	4.34e-14	0.16988	1.2043	-2.0483
64388	GREM2	4.37e-14	-0.55507	-0.0049003	-1.4643
389136	VGLL3	4.75e-14	-0.57385	0.35013	-1.8973
1545	CYP1B1	6.43e-14	0.58755	2.1009	-2.8547
126129	CPT1C	7.52e-14	-0.1815	0.52699	-1.6341
60370	AVPI1	7.96e-14	1.0164	2.0803	-2.0906
8434	RECK	8.48e-14	-0.13255	0.63351	-1.7006
1728	NQO1	1e-13	0.69228	2.4223	-3.3173
7791	ZYX	1.06e-13	1.3758	2.4804	-2.1504
196883	ADCY4	1.46e-13	-0.080186	0.75873	-1.7887
4257	MGST1	1.6e-13	-0.17612	0.71072	-1.8491
51232	CRIM1	2.44e-13	-0.091239	1.0042	-2.1367
3489	IGFBP6	3.39e-13	1.0552	2.6237	-2.9659
26020	LRP10	4.7e-13	1.2082	1.9588	-1.6825
63898	SH2D4A	4.7e-13	-0.22625	0.4461	-1.5937
253738	EBF3	5.21e-13	0.35635	1.5178	-2.2368
2274	FHL2	6.29e-13	0.69567	1.5972	-1.868
10272	FSTL3	7.07e-13	0.10179	0.98135	-1.8398
10398	MYL9	1.02e-12	0.57801	1.6045	-2.037
253827	MSRB3	1.09e-12	0.42406	1.1588	-1.6641
53947	A4GALT	1.59e-12	-0.2212	0.42569	-1.5658
80005	DOCK5	2.63e-12	-0.4304	0.22294	-1.5728
56776	FMN2	2.65e-12	-0.41561	0.25801	-1.5951
10435	CDC42EP2	2.67e-12	-0.21679	0.35098	-1.4822
63891	RNF123	2.76e-12	0.19008	0.67735	-1.4018
10370	CITED2	2.88e-12	0.2647	1.3386	-2.1051
222663	SCUBE3	3.49e-12	-0.44555	0.22868	-1.5957
51474	LIMA1	3.66e-12	1.3176	2.1993	-1.8425
89796	NAV1	3.86e-12	0.44706	1.1792	-1.6611
7126	TNFAIP1	6.67e-12	0.60508	1.1466	-1.4555
83892	KCTD10	7.68e-12	0.80579	1.5714	-1.7001
7123	CLEC3B	1.33e-11	0.059912	0.99864	-1.9168
9853	RUSC2	1.34e-11	0.088997	0.66654	-1.4923
5740	PTGIS	1.52e-11	0.14862	1.0476	-1.8648
26524	LATS2	1.71e-11	-0.075679	0.56755	-1.5618
3486	IGFBP3	1.8e-11	1.59	3.0924	-2.833
8200	GDF5	1.8e-11	-0.30993	0.3481	-1.5779
2022	ENG	1.94e-11	1.0036	1.959	-1.9391
3678	ITGA5	2.4e-11	1.4916	2.5356	-2.0618
1384	CRAT	2.41e-11	0.23673	0.79266	-1.4701
4641	MYO1C	2.46e-11	0.7148	1.4946	-1.7168
81029	WNT5B	4.68e-11	-0.15308	0.44823	-1.5171
623	BDKRB1	4.7e-11	-0.32192	0.36951	-1.6149
7802	DNALI1	5.07e-11	-0.5623	-0.013281	-1.4631
57804	POLD4	5.11e-11	0.31337	0.91435	-1.5167
22801	ITGA11	7.49e-11	0.73516	2.3713	-3.1084
134957	STXBP5	9.78e-11	0.11389	0.73152	-1.5343
8506	CNTNAP1	1.02e-10	0.25844	1.0486	-1.7292
6495	SIX1	1.05e-10	-0.25866	0.2836	-1.4563
26136	TES	1.09e-10	-0.089931	0.43178	-1.4357
55129	ANO10	1.11e-10	0.23459	0.97649	-1.6724
8793	TNFRSF10D	1.34e-10	-0.48359	0.20189	-1.6082
51304	ZDHHC3	1.35e-10	0.42218	0.94785	-1.4396
23765	IL17RA	1.42e-10	-0.06416	0.51175	-1.4906
84159	ARID5B	1.52e-10	1.2054	2.1532	-1.9289
10351	ABCA8	1.53e-10	-0.3565	0.49913	-1.8095
51172	NAGPA	1.56e-10	0.32265	0.83405	-1.4254
3995	FADS3	1.66e-10	0.4756	1.5537	-2.1112
8644	AKR1C3	1.94e-10	0.27899	1.6256	-2.5432
89927	C16orf45	2.37e-10	-0.11027	0.44621	-1.4707
23339	VPS39	2.6e-10	0.5808	1.1546	-1.4884
10186	LHFP	2.67e-10	1.0264	1.9463	-1.8919
2052	EPHX1	3.04e-10	0.4149	1.1654	-1.6824
7424	VEGFC	3.06e-10	0.39133	1.3258	-1.9113
8824	CES2	3.98e-10	0.66186	1.2746	-1.5291
8839	WISP2	4.13e-10	-0.14894	0.69224	-1.7915
9244	CRLF1	4.86e-10	-0.27099	0.57927	-1.8028
1026	CDKN1A	5.07e-10	1.1187	1.7975	-1.6008
8614	STC2	5.74e-10	0.81843	2.2556	-2.7078
3671	ISLR	5.81e-10	0.040531	1.0738	-2.0466
84695	LOXL3	5.83e-10	0.13461	1.0296	-1.8596
11173	ADAMTS7	6.01e-10	-0.35157	0.1686	-1.4341
6876	TAGLN	6.01e-10	1.7987	3.6805	-3.6853
858	CAV2	6.05e-10	0.20854	1.2035	-1.9931
160428	ALDH1L2	6.19e-10	0.43832	1.451	-2.0176
9896	FIG4	7.23e-10	0.39869	1.0976	-1.6233
11245	GPR176	7.48e-10	-0.28053	0.21763	-1.4124
11010	GLIPR1	8.63e-10	0.81695	2.1102	-2.4509
11067	C10orf10	1.03e-09	0.45237	1.4293	-1.9682
6536	SLC6A9	1.07e-09	-0.34388	0.16108	-1.4191
1265	CNN2	1.11e-09	1.0381	1.6446	-1.5225
9424	KCNK6	1.42e-09	0.10552	0.76632	-1.581
7057	THBS1	1.44e-09	1.5642	3.4654	-3.7352
8714	ABCC3	1.51e-09	-0.14148	0.35471	-1.4105
27115	PDE7B	1.59e-09	0.052887	0.90348	-1.8032
23564	DDAH2	1.97e-09	0.48917	1.0473	-1.4723
10645	CAMKK2	2e-09	0.15087	0.66367	-1.4268
3485	IGFBP2	2.63e-09	0.45189	1.6191	-2.2457
966	CD59	3e-09	0.63631	1.4887	-1.8055
80256	FAM214B	3.12e-09	0.33979	0.93206	-1.5076
3224	HOXC8	3.41e-09	0.18022	1.1356	-1.9391
2650	GCNT1	3.57e-09	0.055038	0.67074	-1.5323
79642	ARSJ	3.69e-09	-0.38593	0.17844	-1.4787
57678	GPAM	4.09e-09	0.0010589	0.55363	-1.4667
5069	PAPPA	4.59e-09	-0.23123	0.53796	-1.7043
3776	KCNK2	4.95e-09	-0.5356	-0.020587	-1.429
10531	PITRM1	5.21e-09	0.68096	1.2086	-1.4416
64077	LHPP	6.56e-09	0.29813	0.97908	-1.6032
6563	SLC14A1	6.64e-09	-0.53035	0.56196	-2.1321
3340	NDST1	6.85e-09	0.18746	0.90596	-1.6455
2250	FGF5	7.3e-09	-0.5999	-0.10945	-1.4049
3880	KRT19	7.81e-09	-0.57027	0.30497	-1.8343
10516	FBLN5	8.09e-09	-0.069957	0.5113	-1.4962
91624	NEXN	8.54e-09	0.28041	1.0438	-1.6975
9180	OSMR	8.65e-09	-0.058186	0.61908	-1.5991
84085	FBXO30	9e-09	0.20532	0.69116	-1.4004
2068	ERCC2	9.87e-09	0.13181	0.84421	-1.6385
2017	CTTN	1e-08	0.39937	1.0121	-1.5291
1116	CHI3L1	1.13e-08	-0.55748	-0.035039	-1.4364
493	ATP2B4	1.13e-08	0.55532	1.0737	-1.4324
857	CAV1	1.16e-08	0.72824	1.7416	-2.0186
56994	CHPT1	1.2e-08	0.84458	1.431	-1.5015
140809	SRXN1	1.24e-08	0.76406	1.5433	-1.7162
285362	SUMF1	1.29e-08	0.74276	1.3741	-1.549
91663	MYADM	1.32e-08	0.49245	1.0237	-1.4452
3861	KRT14	1.33e-08	-0.54711	-0.027325	-1.4337
140576	S100A16	1.35e-08	0.73365	1.9097	-2.2596
10493	VAT1	1.39e-08	1.4873	2.1831	-1.6198
7128	TNFAIP3	1.76e-08	0.25576	0.82991	-1.4888
290	ANPEP	1.77e-08	0.52663	1.6246	-2.1405
9469	CHST3	1.78e-08	0.53499	1.2083	-1.5948
977	CD151	2.05e-08	0.84198	1.6308	-1.7277
4782	NFIC	2.3e-08	0.031804	0.53184	-1.4143
25891	PAMR1	2.31e-08	0.19606	1.0844	-1.851
1012	CDH13	2.87e-08	-0.18276	0.49195	-1.5963
771	CA12	3.62e-08	0.44969	1.4315	-1.975
65983	GRAMD3	3.64e-08	0.22271	1.0322	-1.7526
3976	LIF	3.97e-08	-0.25151	0.31257	-1.4784
55384	MEG3	4.36e-08	-0.26988	0.44439	-1.6406
4982	TNFRSF11B	4.39e-08	-0.056122	1.1318	-2.2783
55144	LRRC8D	4.62e-08	0.45926	1.1067	-1.5663
3855	KRT7	4.77e-08	-0.55994	0.0033215	-1.4776
4919	ROR1	4.86e-08	-0.12512	0.40144	-1.4405
11227	GALNT5	5.2e-08	-0.12884	0.55812	-1.6099
9961	MVP	8.07e-08	1.045	2.0224	-1.9689
4130	MAP1A	8.65e-08	0.2643	0.92704	-1.5831
50486	G0S2	9.03e-08	-0.12196	0.56521	-1.6101
11343	MGLL	9.5e-08	0.13733	0.68356	-1.4603
2034	EPAS1	9.56e-08	1.5406	2.7049	-2.2413
11072	DUSP14	1.3e-07	0.85213	1.4088	-1.4708
51271	UBAP1	1.4e-07	0.79124	1.3394	-1.4622
57124	CD248	1.47e-07	1.2962	2.5696	-2.4174
311	ANXA11	1.49e-07	0.27857	0.78269	-1.4182
2303	FOXC2	1.5e-07	-0.35043	0.15522	-1.4198
23051	ZHX3	1.55e-07	0.16833	0.65477	-1.401
2539	G6PD	1.56e-07	0.21707	0.81705	-1.5157
30	ACAA1	1.69e-07	0.87705	1.373	-1.4103
2273	FHL1	1.72e-07	0.98626	1.9978	-2.016
10046	MAMLD1	1.84e-07	-0.10882	0.38342	-1.4066
2006	ELN	1.95e-07	-0.25244	0.27462	-1.441
5179	PENK	1.97e-07	-0.18577	0.92019	-2.1524
665	BNIP3L	2.02e-07	1.3156	1.9902	-1.5961
58472	SQRDL	2.08e-07	0.38508	0.95701	-1.4865
11098	PRSS23	2.19e-07	1.0878	2.0451	-1.9416
5441	POLR2L	2.19e-07	0.454	0.9857	-1.4456
119391	GSTO2	2.42e-07	-0.21467	0.35303	-1.4822
5587	PRKD1	2.43e-07	-0.28349	0.33402	-1.5342
716	C1S	2.47e-07	0.56486	1.3791	-1.7584
79924	ADM2	3.09e-07	0.12485	0.69999	-1.4898
57088	PLSCR4	3.16e-07	0.26309	0.97069	-1.6331
7094	TLN1	3.16e-07	0.76995	1.4677	-1.622
7357	UGCG	3.23e-07	0.43666	1.2476	-1.7544
9915	ARNT2	3.55e-07	-0.23972	0.29451	-1.4482
8611	PPAP2A	3.65e-07	0.48762	0.97994	-1.4067
1647	GADD45A	4.11e-07	0.7251	1.4329	-1.6333
51279	C1RL	4.38e-07	-0.37487	0.21841	-1.5087
80344	DCAF11	4.4e-07	0.31676	0.81198	-1.4095
7448	VTN	4.8e-07	-0.58244	-0.084228	-1.4125
1295	COL8A1	5.18e-07	-0.00065881	1.0663	-2.0951
5834	PYGB	6.69e-07	0.86887	1.5627	-1.6176
558	AXL	6.81e-07	1.2395	2.605	-2.5766
340371	NRBP2	7.05e-07	0.61769	1.1974	-1.4945
3952	LEP	8.15e-07	-0.62047	-0.058841	-1.4759
5074	PAWR	8.29e-07	-0.18934	0.44601	-1.5533
3491	CYR61	8.84e-07	1.4997	2.5747	-2.1067
4907	NT5E	9.06e-07	0.22954	0.87755	-1.567
5055	SERPINB2	9.06e-07	-0.57584	-0.057591	-1.4322
6237	RRAS	9.11e-07	1.3183	2.4247	-2.1531
7376	NR1H2	9.26e-07	0.5293	1.0973	-1.4824
826	CAPNS1	9.75e-07	2.1044	2.6825	-1.4928
9358	ITGBL1	1.01e-06	-0.27974	0.25185	-1.4455
26002	MOXD1	1.14e-06	-0.20121	0.44884	-1.5692
2200	FBN1	1.16e-06	0.31444	1.0924	-1.7147
1605	DAG1	1.22e-06	0.7017	1.2014	-1.4139
5010	CLDN11	1.26e-06	-0.083715	0.57507	-1.5787
9749	PHACTR2	1.45e-06	0.40208	1.0309	-1.5463
115817	DHRS1	1.61e-06	0.72569	1.5198	-1.734
5064	PALM	1.76e-06	0.43066	1.1981	-1.7022
847	CAT	1.87e-06	0.76821	1.4736	-1.6306
7474	WNT5A	1.92e-06	0.18527	0.82305	-1.5559
5507	PPP1R3C	1.98e-06	1.1706	2.1166	-1.9265
29968	PSAT1	2.02e-06	0.49575	1.0417	-1.46
54796	BNC2	2.59e-06	0.12055	0.61991	-1.4136
84913	ATOH8	2.63e-06	-0.048907	0.46341	-1.4263
2745	GLRX	2.71e-06	1.172	1.9441	-1.7077
3675	ITGA3	2.82e-06	-0.040517	0.53884	-1.4942
53841	CDHR5	2.98e-06	-0.66407	-0.061209	-1.5187
26056	RAB11FIP5	3.09e-06	0.81646	1.3781	-1.476
51129	ANGPTL4	3.53e-06	0.13744	0.71365	-1.4909
9488	PIGB	3.66e-06	0.29094	0.78209	-1.4056
10346	TRIM22	4.05e-06	0.26506	0.94416	-1.6011
23406	COTL1	4.8e-06	0.47389	1.0093	-1.4493
10602	CDC42EP3	4.88e-06	0.11387	0.69365	-1.4946
53834	FGFRL1	4.88e-06	0.62716	1.3626	-1.6649
6711	SPTBN1	4.98e-06	0.20232	0.71537	-1.4271
79443	FYCO1	5.25e-06	0.23306	0.85669	-1.5407
4636	MYL5	6.95e-06	-0.043641	0.53676	-1.4953
79873	NUDT18	6.96e-06	0.0073346	0.53362	-1.4402
9709	HERPUD1	7.22e-06	1.8143	2.3402	-1.4398
79144	PPDPF	7.33e-06	0.42545	0.94559	-1.4341
5532	PPP3CB	7.73e-06	1.2487	1.9172	-1.5894
4303	FOXO4	7.99e-06	-0.16291	0.58273	-1.6767
978	CDA	8.99e-06	-0.36426	0.27012	-1.5523
92745	SLC38A5	9.27e-06	-0.1284	0.37264	-1.4152
3242	HPD	9.36e-06	-0.64779	-0.093664	-1.4683
23576	DDAH1	1.03e-05	0.65506	1.2711	-1.5327
710	SERPING1	1.08e-05	0.3014	0.84279	-1.4554
7832	BTG2	1.2e-05	0.33993	0.87971	-1.4538
7041	TGFB1I1	1.3e-05	0.67748	1.189	-1.4256
7296	TXNRD1	1.42e-05	1.2327	1.8265	-1.5092
126393	HSPB6	1.46e-05	0.17869	0.88672	-1.6336
5797	PTPRM	1.47e-05	0.92546	1.4347	-1.4233
83442	SH3BGRL3	1.6e-05	1.8449	2.4842	-1.5576
4616	GADD45B	1.64e-05	0.8684	1.4531	-1.4998
6385	SDC4	1.65e-05	1.5672	2.4222	-1.8087
1303	COL12A1	1.79e-05	1.0174	1.6677	-1.5695
7538	ZFP36	1.79e-05	1.4132	2.2831	-1.8275
131566	DCBLD2	1.84e-05	0.57267	1.5524	-1.9721
1410	CRYAB	1.84e-05	1.3867	2.7215	-2.5224
3613	IMPA2	2e-05	0.50128	1.1885	-1.6102
51092	SIDT2	2.03e-05	1.5888	2.2147	-1.5432
29948	OSGIN1	2.08e-05	0.0037218	0.62752	-1.5409
84886	C1orf198	2.21e-05	1.3295	1.9802	-1.5699
8061	FOSL1	2.24e-05	-0.12483	0.44102	-1.4803
10783	NEK6	2.44e-05	0.52666	1.0136	-1.4015
5327	PLAT	2.47e-05	0.31435	1.092	-1.7143
2039	DMTN	2.55e-05	-0.076795	0.41069	-1.402
214	ALCAM	2.73e-05	0.57481	1.1843	-1.5257
57132	CHMP1B	2.91e-05	1.2031	1.8338	-1.5483
64081	PBLD	2.95e-05	-0.52492	-0.00030336	-1.4386
79815	NIPAL2	3.05e-05	0.0038749	0.58122	-1.4921
2297	FOXD1	3.2e-05	0.65178	1.3749	-1.6507
2192	FBLN1	3.3e-05	0.70784	1.1974	-1.404
8507	ENC1	3.38e-05	0.41337	0.92492	-1.4256
715	C1R	3.59e-05	0.28651	0.92056	-1.5519
2040	STOM	3.67e-05	0.82003	1.3878	-1.4822
55625	ZDHHC7	3.67e-05	1.6484	2.1581	-1.4238
3934	LCN2	4.27e-05	-0.48515	0.023333	-1.4226
10133	OPTN	4.38e-05	0.50081	1.008	-1.4213
22800	RRAS2	4.46e-05	0.42207	1.0031	-1.4959
64285	RHBDF1	4.53e-05	1.1689	1.8266	-1.5776
5595	MAPK3	4.75e-05	1.7079	2.5358	-1.7751
127435	PODN	4.82e-05	0.24185	0.92763	-1.6086
135112	NCOA7	4.83e-05	0.67247	1.2273	-1.469
4837	NNMT	4.92e-05	2.0143	2.8753	-1.8163
55256	ADI1	5.06e-05	1.4024	2.1996	-1.7377
9531	BAG3	5.1e-05	1.2915	1.9356	-1.5629
399979	SNX19	5.19e-05	0.94333	1.449	-1.4198
9060	PAPSS2	5.19e-05	1.2103	1.8477	-1.5556
9249	DHRS3	5.25e-05	0.96392	1.6118	-1.5669
1397	CRIP2	5.99e-05	1.1738	1.8532	-1.6015
1312	COMT	6.11e-05	1.1831	1.7342	-1.4653
6521	SLC4A1	6.17e-05	-0.27067	0.50403	-1.7108
1490	CTGF	6.46e-05	2.3478	3.5867	-2.3603
9510	ADAMTS1	6.6e-05	0.53624	1.3307	-1.7345
7049	TGFBR3	6.71e-05	0.19818	0.75826	-1.4744
79188	TMEM43	6.89e-05	1.8582	2.4266	-1.4829
10653	SPINT2	7.14e-05	0.15989	0.74159	-1.4966
133	ADM	7.16e-05	1.7514	2.9125	-2.2363
55357	TBC1D2	7.8e-05	-0.24729	0.45125	-1.6229
960	CD44	7.98e-05	0.88104	1.3816	-1.4147
9703	KIAA0100	8.63e-05	0.75481	1.269	-1.4282
48	ACO1	8.69e-05	1.6837	2.3295	-1.5646
4071	TM4SF1	9.04e-05	1.5082	2.7884	-2.4286
6772	STAT1	9.27e-05	1.4734	2.0519	-1.4933
2730	GCLM	0.00010186	0.36602	0.93601	-1.4845
57146	TMEM159	0.00010825	0.027815	0.5878	-1.4743
9805	SCRN1	0.00011886	0.83708	1.4974	-1.5805
5533	PPP3CC	0.00012011	0.31726	0.88395	-1.4811
629	CFB	0.00012134	-0.02314	0.56812	-1.5066
391	RHOG	0.00012495	1.6109	2.1101	-1.4134
79901	CYBRD1	0.00015	1.3439	2.1724	-1.7759
1601	DAB2	0.0001504	2.0709	2.8683	-1.738
26	AOC1	0.00015385	-0.50389	-0.0020506	-1.416
2687	GGT5	0.00015556	-0.11677	0.44634	-1.4774
2593	GAMT	0.00015744	0.13419	0.63092	-1.411
9260	PDLIM7	0.00015946	0.40437	0.98422	-1.4947
64841	GNPNAT1	0.00016214	0.39387	0.90572	-1.4259
57761	TRIB3	0.00016566	0.78999	1.5709	-1.7182
7318	UBA7	0.00017964	0.43191	0.95785	-1.4399
2191	FAP	0.00018017	0.92504	1.6977	-1.7084
6709	SPTAN1	0.00018643	1.4444	2.0975	-1.5725
6272	SORT1	0.00018878	0.66269	1.3695	-1.6321
55515	ASIC4	0.00019307	-0.29382	0.25297	-1.4608
3868	KRT16	0.00019484	-0.54462	-0.043743	-1.4151
112464	PRKCDBP	0.00020988	1.5741	2.3467	-1.7084
51131	PHF11	0.00021741	1.1581	1.672	-1.4279
820	CAMP	0.00021744	-0.40123	0.087195	-1.4029
3913	LAMB2	0.00022637	1.0702	1.599	-1.4428
51327	AHSP	0.00023253	-0.46837	0.39219	-1.8157
26091	HERC4	0.0002432	-0.12124	0.44702	-1.4827
10908	PNPLA6	0.00024906	0.80796	1.3316	-1.4375
7171	TPM4	0.0002541	0.95205	1.4397	-1.4021
5105	PCK1	0.00025427	-0.73899	-0.23677	-1.4164
5950	RBP4	0.00026692	-0.17762	0.36907	-1.4607
1316	KLF6	0.00026851	1.0309	1.5235	-1.4069
3240	HP	0.00029185	-0.52887	0.2464	-1.7115
10661	KLF1	0.00030817	-0.51061	0.06072	-1.4859
54518	APBB1IP	0.00030858	-0.10997	0.44775	-1.4719
5346	PLIN1	0.00031741	-0.23998	0.36265	-1.5185
26037	SIPA1L1	0.00032275	0.89575	1.6993	-1.7454
12	SERPINA3	0.00033196	0.09224	0.87331	-1.7184
83604	TMEM47	0.00033254	0.9687	1.7139	-1.6762
9091	PIGQ	0.00033772	0.47031	1.0808	-1.5268
7263	TST	0.00035787	1.4548	2.1549	-1.6246
23213	SULF1	0.00037042	1.222	2.0498	-1.7749
29995	LMCD1	0.00037339	0.71324	1.2084	-1.4095
9776	ATG13	0.00037457	0.39561	0.8962	-1.4148
9200	PTPLA	0.00039881	0.19894	0.84329	-1.563
57537	SORCS2	0.00042696	-0.03433	0.52725	-1.4759
30008	EFEMP2	0.00043277	1.8827	2.5962	-1.6397
4860	PNP	0.00043792	1.1529	1.9556	-1.7444
143903	LAYN	0.00045934	0.49147	1.1494	-1.5778
4015	LOX	0.00047454	1.3484	2.2081	-1.8146
3316	HSPB2	0.00047637	0.15114	0.75902	-1.524
7390	UROS	0.00047787	1.4457	2.2272	-1.7189
51312	SLC25A37	0.00051313	0.44817	1.0443	-1.5117
64757	2014-03-01	0.00051721	0.10877	0.75347	-1.5634
2354	FOSB	0.00053146	0.29339	1.2168	-1.8967
5048	PAFAH1B1	0.00056712	1.2245	1.7533	-1.4427
3710	ITPR3	0.00059139	0.92592	1.7152	-1.7282
26585	GREM1	0.00060704	0.14464	0.88192	-1.667
5236	PGM1	0.00060946	2.1239	2.8893	-1.6999
50808	AK3	0.00063118	1.8424	2.3991	-1.4709
55020	TTC38	0.00063851	0.10557	0.65281	-1.4613
4692	NDN	0.00064245	0.62975	1.3393	-1.6353
118	ADD1	0.00064288	1.9881	2.703	-1.6414
9518	GDF15	0.00068846	-0.10853	0.44997	-1.4727
2098	ESD	0.00074679	1.8795	2.4329	-1.4676
11007	CCDC85B	0.00078714	-0.0023632	0.53668	-1.453
25902	MTHFD1L	0.00079549	1.0904	1.6013	-1.4249
3029	HAGH	0.00083589	1.09	1.6645	-1.4892
29950	SERTAD1	0.00083948	1.3084	1.8212	-1.4268
2766	GMPR	0.00084363	-0.15168	0.40276	-1.4686
7453	WARS	0.00090203	1.3802	1.8681	-1.4025
55970	GNG12	0.00093926	0.4356	0.94935	-1.4278
2232	FDXR	0.0009587	0.10642	0.70096	-1.51
23048	FNBP1	0.001115	0.82146	1.4327	-1.5276
27125	AFF4	0.0011539	0.32484	0.87922	-1.4685
26287	ANKRD2	0.0011984	-0.48208	0.0073825	-1.4039
1902	LPAR1	0.001226	0.66488	1.1697	-1.4189
284119	PTRF	0.0012436	2.5179	3.5871	-2.0982
1284	COL4A2	0.0012732	0.94664	1.4475	-1.4151
10486	CAP2	0.0012774	0.27952	1.0026	-1.6507
11341	SCRG1	0.0013989	0.2053	1.1129	-1.8759
8870	IER3	0.0014025	1.5843	2.4961	-1.8814
283	ANG	0.00143	0.55939	1.0791	-1.4337
5159	PDGFRB	0.0014844	1.6746	2.4471	-1.7083
8284	KDM5D	0.0015374	-0.059458	0.5185	-1.4927
2619	GAS1	0.0015876	0.75226	1.4351	-1.6053
759	CA1	0.0016037	-0.44572	0.27236	-1.645
1311	COMP	0.0016689	0.81544	1.8928	-2.1102
51449	PCYOX1	0.0018283	0.32067	0.9214	-1.5165
4485	MST1	0.0019008	0.3393	0.8266	-1.4018
51734	MSRB1	0.0019212	1.286	1.9516	-1.5862
23637	RABGAP1	0.0020089	1.3862	1.9566	-1.485
51523	CXXC5	0.0021184	1.8134	2.3315	-1.4321
8483	CILP	0.0021246	0.01281	0.55323	-1.4544
83716	CRISPLD2	0.0021613	0.93204	1.5309	-1.5145
2319	FLOT2	0.0022424	1.5277	2.2771	-1.6811
9945	GFPT2	0.0024219	0.699	1.3716	-1.5939
55268	ECHDC2	0.0026088	1.1317	1.6855	-1.468
26503	SLC17A5	0.0028356	1.0864	1.6931	-1.5227
51330	TNFRSF12A	0.0028356	1.071	1.5688	-1.4121
3885	KRT34	0.0029198	-0.55025	-0.051857	-1.4126
55244	SLC47A1	0.003017	-0.28744	0.21586	-1.4175
9079	LDB2	0.0030984	0.69289	1.1909	-1.4123
8140	SLC7A5	0.0031726	1.6503	2.378	-1.656
4833	NME4	0.0032247	1.9378	2.5235	-1.5008
140606	SELM	0.0032465	1.723	2.3308	-1.5239
79083	MLPH	0.0033213	0.45869	0.98326	-1.4385
7035	TFPI	0.0034297	0.39291	0.944	-1.4652
5552	SRGN	0.0035448	1.548	2.6834	-2.1967
4502	MT2A	0.0037059	3.3493	4.0994	-1.6819
1958	EGR1	0.0037081	1.7364	2.4202	-1.6064
11261	CHP1	0.003992	0.67552	1.1983	-1.4367
9536	PTGES	0.0040724	0.80383	1.3012	-1.4116
140885	SIRPA	0.0041065	0.65894	1.3983	-1.6694
222658	KCTD20	0.0044525	0.97025	1.4733	-1.4172
220	ALDH1A3	0.0044593	0.084466	0.69894	-1.531
79710	MORC4	0.0046526	0.56199	1.0852	-1.4372
23677	SH3BP4	0.0051485	1.1811	1.7241	-1.457
6515	SLC2A3	0.0052244	1.4067	2.1597	-1.6853
9948	WDR1	0.0055086	2.1036	2.6752	-1.4862
4035	LRP1	0.0056832	0.42659	0.96115	-1.4485
22943	DKK1	0.005729	0.64234	1.3406	-1.6226
5292	PIM1	0.0057902	1.11	1.6324	-1.4364
148170	CDC42EP5	0.0066069	0.88636	1.3744	-1.4025
57185	NIPAL3	0.00731	-0.039595	0.59299	-1.5503
291	SLC25A4	0.0076999	0.62513	1.1435	-1.4324
1052	CEBPD	0.0077134	1.5465	2.1715	-1.5422
595	CCND1	0.0081871	1.8089	2.7187	-1.8788
85012	TCEAL3	0.0083332	1.5507	2.0496	-1.4131
8850	KAT2B	0.0085401	0.088116	0.70772	-1.5365
598	BCL2L1	0.008552	0.37605	0.94672	-1.4852
80700	UBXN6	0.0088454	0.82278	1.3554	-1.4465
3133	HLA-E	0.008919	2.137	2.6615	-1.4385
37	ACADVL	0.0089287	2.1866	2.7147	-1.442
55002	TMCO3	0.0089775	1.1791	1.8802	-1.6258
83786	FRMD8	0.0091303	0.21315	1.0084	-1.7354
55214	LEPREL1	0.0093341	1.2834	1.8828	-1.5151
5156	PDGFRA	0.0093668	1.0621	1.6023	-1.4542
4240	MFGE8	0.0096829	2.5347	3.4592	-1.898
347	APOD	0.010038	0.21996	0.75981	-1.4538
57153	SLC44A2	0.010288	1.8844	2.3854	-1.4152
3490	IGFBP7	0.01029	2.8916	3.7088	-1.7619
23231	SEL1L3	0.010308	0.28352	0.83745	-1.4681
1991	ELANE	0.010603	-0.45998	0.32411	-1.722
392	ARHGAP1	0.010763	1.2234	1.883	-1.5797
7058	THBS2	0.011133	2.0005	2.6873	-1.6097
358	AQP1	0.011684	0.51398	1.0183	-1.4185
11167	FSTL1	0.01248	3.4076	4.1349	-1.6555
687	KLF9	0.013665	1.2941	1.9591	-1.5855
57214	CEMIP	0.013963	0.69278	1.3452	-1.5718
2131	EXT1	0.014493	1.2203	1.7119	-1.406
2335	FN1	0.015915	0.49977	1.0999	-1.5159
23645	PPP1R15A	0.01604	1.6293	2.1966	-1.4818
79191	IRX3	0.016174	2.5298	3.0673	-1.4515
59	ACTA2	0.016299	2.472	3.3962	-1.8976
2318	FLNC	0.016672	0.87239	1.4302	-1.472
8878	SQSTM1	0.017276	1.2011	1.755	-1.4681
445	ASS1	0.018839	1.1074	1.6462	-1.4528
5654	HTRA1	0.019004	2.4527	3.0568	-1.52
3915	LAMC1	0.019186	2.4563	2.9622	-1.42
10381	TUBB3	0.021098	1.3279	1.8185	-1.405
10938	EHD1	0.022572	1.4777	1.971	-1.4077
64782	AEN	0.023866	0.50798	1.0434	-1.4494
4627	MYH9	0.024071	3.0331	3.726	-1.6166
4239	MFAP4	0.025702	0.56992	1.1135	-1.4576
10628	TXNIP	0.02601	2.6143	3.2121	-1.5134
51450	PRRX2	0.026427	1.5015	2.0103	-1.4229
4784	NFIX	0.026497	1.0202	1.6264	-1.5223
57805	CCAR2	0.027137	-0.52077	0.06849	-1.5045
7070	THY1	0.027618	1.7856	2.2947	-1.4232
6134	RPL10	0.032018	0.25399	0.76162	-1.4217
23344	ESYT1	0.032489	1.2895	1.8058	-1.4303
440	ASNS	0.03384	1.5041	2.0511	-1.4609
23185	LARP4B	0.034333	0.41192	0.91621	-1.4184
7169	TPM2	0.034565	1.9429	2.4599	-1.431
6301	SARS	0.036066	2.5737	3.0643	-1.405
1346	COX7A1	0.036485	0.90273	1.409	-1.4203
3949	LDLR	0.037154	0.98762	1.5046	-1.431
78994	PRR14	0.037747	1.2062	1.7025	-1.4105
55643	BTBD2	0.041937	1.6855	2.2352	-1.4639
2012	EMP1	0.042319	2.0492	2.6115	-1.4766
823	CAPN1	0.045642	0.9789	1.4879	-1.4231
10791	VAMP5	0.048313	1.2479	1.7742	-1.4403
8148	TAF15	0.049618	1.6205	2.1205	-1.4142
