# Supplementary material for: Meta-analysis of differentially expressed genes in osteosarcoma based on gene expression data
Source: BMC Med Genet. 2014 Jul 14;15:80. doi: 10.1186/1471-2350-15-80 (PMC4109777; doi:10.1186/1471-2350-15-80)
Supplement: Additional file 3 — The annotation of the edges connecting the top 10 up-regulated and down-regulated DEGs directly or indirectly. [file 1471-2350-15-80-S3.xlsx]

## Sheet: edge-annotation
Edge ID	Node 1	Node 2	Detection Method	Detection Method ID	Interaction	Interaction Type	Name	Author	PMID	Source Database
1	HMG20	FXYD6	affinity chromatography technology	MI:0004	628141	physical association	7316 (628141) 53826	Kim W (2011)	21906983	psi-mi
2	HMG20	RPF1	affinity chromatography technology	MI:0004	620512	physical association	7316 (620512) 80135	Danielsen JM (2011)	21139048	psi-mi
3	HMG20	PTBP2	affinity chromatography technology	MI:0004	620943	physical association	7316 (620943) 58155	Danielsen JM (2011)	21139048	psi-mi
4	PTBP2	Hua	two hybrid	MI:0018	828524	direct interaction	58155 (828524) 1994	Hegele A (2012)	22365833	psi-mi
5	Hua	PTBP2	affinity chromatography technology	MI:0004	664075	physical association	1994 (664075) 58155	Abdelmohsen K (2009)	19322201	psi-mi
6	Hua	HEY1	affinity chromatography technology	MI:0004	663230	physical association	1994 (663230) 23462	Abdelmohsen K (2009)	19322201	psi-mi
7	Hua	RDH5	affinity chromatography technology	MI:0004	663322	physical association	1994 (663322) 5959	Abdelmohsen K (2009)	19322201	psi-mi
8	Hua	RIN2	affinity chromatography technology	MI:0004	663181	physical association	1994 (663181) 54453	Abdelmohsen K (2009)	19322201	psi-mi
9	HMG20	RIN2	affinity chromatography technology	MI:0004	845820	physical association	7316 (845820) 54453	Emanuele MJ (2011)	21963094	psi-mi
10	HMG20	NPR3	affinity chromatography technology	MI:0004	609829	physical association	7316 (609829) 4883	Lee KA (2011)	21987572	psi-mi
11	HMG20	GAS6	affinity chromatography technology	MI:0004	619733	physical association	7316 (619733) 2621	Danielsen JM (2011)	21139048	psi-mi
12	HMG20	PPAP2B	affinity chromatography technology	MI:0004	609889	physical association	7316 (609889) 8613	Lee KA (2011)	21987572	psi-mi
13	PPAP2B	CTFgamma	pull down	MI:0096	739454	direct interaction	8613 (739454) 351	Olah J (2011)	21832049	psi-mi
14	COLEC12	CTFgamma	pull down	MI:0096	739447	direct interaction	81035 (739447) 351	Olah J (2011)	21832049	psi-mi
15	LIMS2	CTFgamma	pull down	MI:0096	738642	direct interaction	55679 (738642) 351	Olah J (2011)	21832049	psi-mi
16	HMG20	PPT1	affinity chromatography technology	MI:0004	618706	physical association	7316 (618706) 5538	Danielsen JM (2011)	21139048	psi-mi
17	RP11-494N1.1	PPT1	two hybrid	MI:0018	891847	direct interaction	2776 (891847) 5538	Wang J (2011)	21988832	psi-mi
18	RGS4	RP11-494N1.1	pull down	MI:0096	287377	direct interaction	5999 (287377) 2776	Druey KM (1998)	9660808	psi-mi
19	HMG20	CPVL	affinity chromatography technology	MI:0004	617818	physical association	7316 (617818) 54504	Danielsen JM (2011)	21139048	psi-mi
20	FBX6	CPVL	affinity chromatography technology	MI:0004	913071	physical association	26270 (913071) 54504	Liu B (2012)	22268729	psi-mi
21	FBX6	PPT1	affinity chromatography technology	MI:0004	729095	physical association	26270 (729095) 5538	Liu B (2012)	22268729	psi-mi
22	HMG20	CPE	affinity chromatography technology	MI:0004	627402	physical association	7316 (627402) 1363	Kim W (2011)	21906983	psi-mi
